# Supplementary material for: Reward sensitivity deficits modulated by dopamine are associated with apathy in Parkinson’s disease
Source: Brain. 2016 Jul 24;139(10):2706–21. doi: 10.1093/brain/aww188 (PMC5035817; doi:10.1093/brain/aww188)
Supplement: Supplementary Data [file aww188_supplementary_data.zip]

Archive with 1 entries (1 files):
- brain-2016-00419-File009.pdf
